# Supplementary material for: Triple negative breast cancer initiating cell subsets differ in functional and molecular characteristics and in γ-secretase inhibitor drug responses
Source: EMBO Mol Med. 2013 Aug 27;5(10):1502–22. doi: 10.1002/emmm.201302558 (PMC3799576; doi:10.1002/emmm.201302558)
Supplement: Supplementary file 3 [file emmm0005-1502-SD3.txt]

EMBO MolecularMedicine  PeerReview ProcessFile- EMM-2013-02558
 
 
© EMBO 1 
 
 
 
 
Triplenegativebreastcancerinitiating cellsubsetsdifferin 
functionaland molecular characteristics and in γ-secretase 
inhibitor drug responses 
 
DianaJ.Azzam,DekuangZhao,JunSun,AndyJ.Minn,PrathibhaRanganathan,KatherineDrews-
Elger,Xiaoqing Han,ManuelPicon-Ruiz,CandaceA.Gilbert,SethA.Wander,AnthonyJ.
Capobianco,DorrayaEl-AshryandJoyceM.Slingerland
 
Correspondingauthor:Joyce M.Slingerland, UniversityofMiamiMillerSchoolofMedicine
 
 
 
 
Review timeline: Submissiondate: 25 January 2013
 EditorialDecision: 04 March 2013
 Revisionreceived: 07 June 2013
 EditorialDecision: 08 July 2013
 Revisionreceived: 15 July 2013
 Accepted: 16 July 2013
 
 
 
 
TransactionReport:
 
(Note:With the exception ofthe correction oftypographicalorspelling errorsthatcould be a source ofambiguity,
letters and reports are not edited. The originalformatting oflettersand referee reportsmaynotbe reflected in this 
compilation.)
 
 
Editor:RobertoBuccione
 
1stEditorialDecision 04 March 2013
 
ThankyouforthesubmissionofyourmanuscripttoEMBO MolecularMedicine.Wehavenow 
received reports from the three Reviewers whom we asked to evaluate your manuscript
 
YouwillseethatwhiletheReviewersaregenerallysupportive,criticalpointsareraised that
question theimpactand conclusivenessoftheresults,preventing usfrom considering publication at
this time.
 
Reviewer1wouldliketoseehow theoriginaltumoursreflectthephenotypedescribedandfeelsthat
you should focusmoreon theRochegamma-secretase inhibitorratherthan on DAPT.S/he also 
mentionsotherissuesthatrequireyouraction.
 
Reviewer2notesthatitremainsunclearwhetherNotchligandscaninduceaCD24- to CD24+ 
conversion.S/he also notesa numberofmis-citationsthatneed to be remedied.
 
Reviewer3acknowledgestheclearfindingthattheNotchpathwayisspecificallyactiveindefined
populationson tumourcells,butpointsto anumberofshortcomingsthatmostly concern thelack of
cleardistinction between proliferation and self-renewaland which require substantialadditional
work:
1)Thelack oflimited dilution assaysto quantitatemammosphereformation impairstheability to 
determinewhich cellsactually form them.TheReviewersuggeststhat,at the very least, it should be 
determined whetherTICscan befurtherenriched atleastfrom theMDA-MB-231 cellline.EMBO MolecularMedicine  PeerReview ProcessFile- EMM-2013-02558
 
 
© EMBO 2 
2)With referenceto figure4,theReviewernotesthatto establish differencesin tumourinitiation,
limited dilution assays must be performed.
3)Considering thewell-known propensity ofMDA-MB-231 cellsto form metastases,Reviewer3 is
surprised thatno lung metastases are reported.S/he also suggests thatitwould be quite importantto 
establish whetherCD24- and CD24+ cellshave differentmigration potentialand whetherNotch 
signalling has an impacton this aspect.
4)Reviewer2 also notesthattheeffectsofNOTCH inhibition and SOX2-knockdown on 
mammosphereformationshouldbeintegratedwithproliferationassaystodistinguishbetween 
generalanti-proliferative/cytotoxiceffectsand specificeffectson mammosphereformation. 
 
Whilepublicationofthepapercannotbeconsideredatthisstage,wewouldbepreparedtoconsider
a suitably revised submission,with the understanding thattheReviewers'concernsmustbefully 
addressed with additionalexperimentaldata where appropriate and thatacceptance ofthe 
manuscriptwillentailasecondroundofreview.
 
PleasenotethatitisEMBO MolecularMedicinepolicytoallow asingleroundofrevision only and 
that, therefore, acceptance or rejection of the manuscript will depend on the completeness of your 
responses included in the next,finalversion of the manuscript.
 
Sincetherequiredrevisioninthiscaseappearstorequireasignificant amount of time, additional 
workandexperimentationandmightbetechnicallychallenging,Iwouldthereforeunderstandifyou
chose to ratherseek publication elsewhere atthisstage.Should you do so,we would welcome a 
messagetothiseffect.
 
Asyouknow,EMBO MolecularMedicinehasa"scooping protection"policy,whereby similar
findings thatare published by others during review orrevision are nota criterion forrejection.
However,Idoaskyoutogetintouchwithusafterthreemonthsifyouhavenotcompleted your
revision,to update us on the status.Please also contactus as soon as possible if similar work is 
published elsewhere.
 
I look forward to seeing a revised form of your manuscriptas soon as possible.
 
***** Reviewer'scomments***** 
 
Referee#1(Remarks):
 
Theauthorshavefurthercharacterizedasubpopulationoftriplenegativebreastcancer(TNBC)cell
lines and patient derived cells for their ability to from spheres in vitro and to proliferate in vivo. In 
agreementwith previousresults,they show thattheCD44+/CD24low fraction behavesasabona
fide tumorinitiation cells population,e.g.itis able to generate both CD44+/Cd24low and 
CD44+/CD24- populations.OneoftheirnotablefindingsisthefactthattheCD44+/CD24low cells
appearto be expressing the activated Notch ICD and to be sensitive to Notch inhibition in vivo. 
 
Unfortunatelytherearesomeelementsmissingforthisstoryforittobetrulyimpactful.First,the
authorsshould have established a bettercorrelation between theTNBC samplesbeing studiesand 
the original tumors, for example, how well did the original tumor reflect the phenotypes described in 
terms of marker and notch activation staining (frequency, would there be a way to identify patients 
subsets thatmight be eligible for clinical trials); second, why would they insist on making a point on 
the metastatic potential of the CD44+/Cd24low cells when this property seems to be unique to 
MDA-MB-231;third,why bothertrying to establish aconnection between Sox-2 and Notch,
withoutprovidingmuchstrongerevidencesupportingit;fourth,whynotfocusonthe
characterization ofthe Roche Notch inhibitor,ratherthan DAPT,making ita more coherentstudy 
(move the Roche data to Figure 6/7 from supplement).
 
Moredetailson cellpassages,media utilized should be provided;in ourown experience cell
passaging affectsdramatically TIC phenotypes.
 
I would also ask the authors to refer to these two manuscripts:
 EMBO MolecularMedicine  PeerReview ProcessFile- EMM-2013-02558
 
 
© EMBO 3 
SpecificinhibitionofNotch1signalingenhancestheantitumorefficacy ofchemotherapy in triple
negativebreastcancerthrough reduction ofcancerstem cells.Qiu M,Peng Q,Jiang I,CarrollC,
HanG,RymerI,LippincottJ,ZachwiejaJ,GajiwalaK,KraynovE,ThibaultS,StoneD,GaoY,
SofiaS,GalloJ,LiG,Yang J,LiK,WeiP.CancerLett.2013 Jan 28;328(2):261-70.doi:
10.1016/j.canlet.2012.09.023.Epub 2012 Oct3.
CharacteristicgenesinluminalsubtypebreasttumorswithCD44+CD24-/low gene expression 
signature.Tsunoda Y,Sakamoto M,Sawada T,SasakiA,Yamamoto G,Tachikawa T.Oncology.
2011;81(5-6):336-44.doi:10.1159/000334690.Epub 2012 Jan 11.
 
 
Referee#2(CommentsonNovelty/ModelSystem): 
 
Thepaperreportsthat2cellpopulationswithdifferingtumour-initiating capacity exist in triple 
negativebreastcancer.Both in vitro and in vivo,thesepopulationsareorganised asacellular
hierarchy with onepopulation being theprogeny oftheotherbutnotviceversa.Interestingly,the
authorsdemonstrate thatthe bipotentCD24+ population generate self-renewing sphere colonies,
havean Aldefluor+ population and aremoreefficientatproducing xenografttumours.Importantly,
only thebipotentCD24+ population can spontaneously metastasisefrom asub-cutaneoustumour
xenograft.Finally,theauthorsdemonstrate that this CD24+ population and its stem cell activity is 
dependenton Notch1 activity and thedownstream transcription factorSox2.Gammasecretase
inhibitors that target notch1 activity can abrogate the tumorigenic and stem cell activities of the 
CD24+ population butdo notaffecttheCD24-negativeprogeny.
Thestrengthsincludeuseofpatient-derived dissociated breasttumourcellsto complementthecell
line work, in vivo limiting dilution transplantation, and mechanistic insight into the regulation ofthe
stem cell-like CD24+ population.
 
 
Referee#2(Remarks):
 
Thepaperreportsthat2cellpopulationswithdifferingtumour-initiating capacity exist in triple 
negativebreastcancer.Both in vitro and in vivo,thesepopulationsareorganised asacellular
hierarchy with onepopulation being theprogeny oftheotherbutnotviceversa.Interestingly,the
authorsdemonstrate thatthe bipotentCD24+ population generate self-renewing sphere colonies,
havean Aldefluor+ population and aremoreefficientatproducing xenografttumours.Importantly,
only thebipotentCD24+ population can spontaneously metastasisefrom asub-cutaneoustumour
xenograft.Finally,theauthorsdemonstratethatthisCD24+ population and itsstem cellactivity is
dependenton Notch1 activity and thedownstream transcription factorSox2.Gammasecretase
inhibitors that target notch1 activity can abrogate the tumorigenic and stem cell activities of the 
CD24+populationbutdonotaffecttheCD24-negativeprogeny.
Thestrengthsinclude use ofpatient-derived dissociated breasttumourcellsto complementthecell
line work, in vivo limiting dilution transplantation, and mechanistic insight into the regulation of the 
stem cell-like CD24+ population.
Comments:
1.Meyeretal2009 suggestsNodal/activinsignallingcanregulateinterconversionbetweenthe
CD24- and CD24+ phenotypes.The currentpaperreportsthatNotch inhibition preventsCD24+ to 
CD24- conversion butthe outstanding question iscan Activin orNotch ligandsinduce CD24- to 
CD24+interconversion.Itwillbeimportanttoaddressthispoint.
2.Severaltimesitisindicated thatotherNotch receptorsarenotinvolved forwhich weareshown 
little evidence and is conflicting with the literature, in particular Rizzo et al 2008, who show Notch4 
is activated downstream of Notch1 in 231 cells and Harrison et al, 2010 who established that Notch4 
regulates TICs in breastcancers.Others have also demonstrated thatNotch3 may play a role in 
breastcancerstem cellactivity (Sansoneetal., 2007). 
3.Kim etalPNAS 2012;109(16):6124-9 papershould becited and theresultsdiscussed vis-à-vis
the present findings.
4.Theintroduction citesLevinaetal2008 asapaperestablishing thatchemotherapy selectively 
enrichesforTICsbutthispaperrelatesto lung cancerwhereasthekey paperin breastcancerisLiet
alJNCI,2008,and thisshould be cited instead. 
5.Pannutietal2010 iscited asan exampleshowing thatNotch regulatesbreastcancerstem cells
butciting originalresearch papers rather than reviews would be more informative.EMBO MolecularMedicine  PeerReview ProcessFile- EMM-2013-02558
 
 
© EMBO 4 
6.Semi-conservative replication isused severaltimesbutIam notsure thisisthe rightterm since it
refers to chromosomalreplication and segregation,which is notbeing proposed as the mechanism 
here.Mysuggestionisthatasymmetricdivisionisusedinitsplaceasitdescribeswhereone
daughtercellretainsastem cellphenotypeand onedaughtercelldifferentiates. 
 
 
 
Referee#3(Remarks):
 
Summary:
Theauthorsaddressanimportantquestion:arethere subsetsoftumor-initiating cells within tumors 
withdistinctfunctionalandmolecularcharacteristics?Usingestablishedcellsurfacemarkers,the
authorsanalyse subpopulationsofcellsfrom an established aggressive breastcancercellline 
(MDA-MB-231)and two isolated primary human triple-negativebreastcarcinomasusing functional
in vitro and in vivo assays as well as biochemical analyses. The data presented to that extent yield 
insights into cellular heterogeneity within breast cancer cell lines and primary tumormaterial.This
is an important topic in the field as cellular heterogeneity is directly related to therapeutic resistance.
 
However,whiletheauthorsidentifysubpopulationsofbreastcancercellswithdifferentbiological
traits, the in vivo datado notsupportto labelthesesubpopulations,asclaimed in thetitle,breast
cancerstem cells.The clarity ofthe manuscriptcould be greatly improved ifsome ofthe findings
wouldbeputmoreintoatumorheterogeneity/plasticitycontext.The in vivo data delivered by the 
authorsstrongly suggestsdifferencesbetween the isolated subsetswith respectto proliferative 
capacity and metastasis,butdo notconvincingly revealsignificantdifferencesin tumorinitiating 
ability.
 
Moreover,theauthorssuggestNotch asatherapeutictargetin specificsubpopulationsofthe
aggressive MDA-MB-231 celllineand aprimary tumorcellline.They arenotthefirstto do so,
indeed the Notch pathway was suggested to be a therapeutic target in MDA-MB-231 cells by 
ClementzAG.etal.,BreastCancerRes.2011Jun14;13(3):R63.doi:10.1186/bcr2900.However,
whatisnovelandquiteimportantistheauthor'sstringentfindingthattheNotchpathwayis
specifically active in cellsurface marker-defined subpopulationsoftumorcells.Furthermore,the
authorsidentify the transcription factorSox 2 asa transcriptionaltargetofNotch 1 and an effector
ofsphere-forming ability,a proxy assay of self renewal.However,forthe latterresults to be 
convincing,the authors need to differentiate between proliferation and self-renewal.More on this in 
the Figure-specific suggestions below.
 
Thediscussionofthemanuscriptreadsstrangelyoff-topic and should take into account the existing 
literature on NOTCH as a therapeutic target and, especially, on plasticity and the relevance of CD44 
and CD24 ascancerstem cellmarkersforbreastcancer.Worksby othersdescribing plasticity 
originating in CD24-negativecells(forex.ChafferC.etal.,PNAS,2011,GuptaPB.etal.,Cell, 
2011),aswellasCD24-positivecells(Kim J.etal.,PNAS 2012)should bediscussed aswell. 
 
 
 
 
Figure1.
- Figure1D,1G areredundantwith1E,1H andcanbeomitted.
- WithrespecttoFigure1E-1I,itisnotentirely clearhow theassessmentofESA expression and 
ALDH1activityfitsinwiththeremainderofthemanuscript,sincethisissomethingthatisno
furtherfollowed up.Itis ratherpuzzling thatthe authors did notattemptto furtherdelineate the 
CD24+populationwithinthetwocelllines(MDA-MB-231 and DT-22),i.e.,whethertumor-
initiation cells could be further enriched by sorting cells that are double or even triple positive 
populations.Assuch,weonly know thatESA+ and ALDH+ cellsarepresentwithin theCD24+ 
population,butnotthe CD24- population.Therefore,theCD24+ population remainsvery 
heterogeneous.Further,in theabsenceoflimited dilution assaysto quantitatemammosphere
formation (only once concentration of cells is used),there is no way of knowing which cells actually 
form the mammospheres.It's problematic to suggestfurtherdelineating these populations,since this 
wouldchangetheentirepremiseofthemanuscriptandrequireare-doing ofmostoftheexperiments
that follow. Within the scope of this manuscript, however,itwouldbeveryusefultodetermine,EMBO MolecularMedicine  PeerReview ProcessFile- EMM-2013-02558
 
 
© EMBO 5 
whethertumor-initiating cells can be further enriched by comparing mammosphere formation of 
FACS sortedCD24+/ESA- vs.CD24+/ESA+ aswellasCD24+/ALDH+/- ortriplepositivecells,at
least from the MDA-MB-231 cellline.Further,to connectthese data to the remainderofthe 
manuscript,theauthorsshouldatleastdetermineESA-expression and ALDH1-activation in CD24+ 
cellstreated with NOTCH-inhibitors, as done later.
 
Figure4.
- From Figure4A-C itisclearthattumorlatency islongerand tumorgrowth isslowerforCD24- 
compared to CD24+ cellssorted from MDA-MB-231 and DT-22 cells.However,from thesedata,it
is not possible to discern differences in tumor initiation. Latency is not the same: for tumor 
initiation, the absence of formed tumors must be quantitated in a limited dilution assay. This 
necessitatestheinjection ofcellsinto micein decreasing number,butin Figure4C,only one
dilution isshown and and now quantification ofthenumberoftumor-initiating cellsin those
populationscannotbeprovided based on thenumberofmiceused.Theremightormightnotbea
difference.However,thefactthatforboth CD24- and CD24+ cells,100 cellsare sufficientto induce 
tumors in about half of the mice suggeststhatboth populationsareactually quitetumorigenic.That
doesnotseem to beadecisivedifferentiating characteristicofthesetwo populations:growth and 
metastasishoweverdifferquitesignificantly,asshowninthisfigure
- Figure4D.MDA-MB-231 cellsmetastasizespontaneously to many organs,including thelung.
Therefore,itispuzzlingthathere,nolungmetastasiscanbedetected.ItisalsoknownthatMDA-
MB-231 cellscontain subpopulationswith differentmetastasispatterns.Still,given that, separated 
into CD24- and CD24+ cells,allsubpopulationscontained within MDA-MB-231 cellswhere
divided into two populationsand then injected,onecould haveexpected to observeatleastoneof
these populations to effectively colonize the lungs, asMDA-MB-231 cellshavebeen widely 
reported,and as has been the experience of the reviewer.
 
Anotherinterestingissuetheauthorsleaveun-explored isthe mechanism underlying the differential
metastaticabilitiesoftheCD24- vs.CD24+ cells.To thisinstant, it would be helpful to perform in 
vitro Boyden Chambermigration assaysto determinewhetherthey display differentmigratory 
ability.Ifthisisthe case,itwould be furtherusefulto testwhetherinhibition ofNOTCH signaling 
hasan impacton migration as well as self-renewal,i.e.whether these properties are linked via a 
common mechanism ornot.
 
Figure6./7.
- TheinhibitoryeffectsofNOTCH-inhibition and SOX2-knockdown on mammosphereformation 
wouldbemuchmoreconvincingif,atthesametime, the authors would provide growth curves in 
2D culturesto beableto differentiatebetween generalanti-proliferative/cytotoxiceffectsand 
specific effects on mammosphere formation.Especially in lightofthe factthatin vivo treatment
also clearly shows antiproliferative effects.In vitro proliferation assays should therefore be included 
in the supplementary figures.
 
 
1stRevision - authors'response 07 June 2013
 
Reviewer#1
GeneralRemarks:
 
“the authors should have established a better correlation between the TNBC samples…. and the 
original tumors, … how well did the original tumor reflect the phenotypes described in terms of
markerandnotchactivationstaining(frequency,wouldtherebeawaytoidentifypatientssubsets
that might be eligible for clinical trials)?” 
 
Response: Unfortunately, further comparisonofprimary tumormaterial withDTcultures arenot
immediately feasible since the IRB protocol at U Michigan over 5 yrs ago allowed tumor recovery 
forDT cultures butdid notallow forsubsequentretrievaland analysisofparaffin embedded primary 
tumor blocks. Thus further comparison of IHC for Notch and other markers in primary cancers and 
withcorrespondinglevelsinDTsisnotpossible.Whiledatamayultimatelysupportdevelopmentof
dualassaysofN1-ICD and surface marker staining of dissociated primary tumors,the use of such 
staining as a predictive factorwill require considerable work beyond the scope of this paper.The EMBO MolecularMedicine  PeerReview ProcessFile- EMM-2013-02558
 
 
© EMBO 6 
results section now indicates thatPAM50 breastcancer profiles were very similar in primary tumors 
and derived cultures.New data isadded showing very early and laterpassage DTsrevealed stable 
surface markerprofiles (see also point1 below).
 
“whywouldtheyinsistonmakingapointonthemetastaticpotentialoftheCD44+/CD24low cells
whenthispropertyseemstobeuniquetoMDA-MB-231” 
 
Response: Given this limitation of our data, as suggested, we decreased the emphasis on the
metastatic potential of CD44+CD24low+ cells in the results and discussion. We made the striking 
observation thattumorsformed from asfew as100 generated MDA-MB-231 CD44+CD24low+ cells
metastasis cells, while up to 500,000 CD44+CD24neg cells injected orthotopically failed to yield 
metastasis. Both DT-22 and MDA-MB-231 CD44+CD24low+ cells preferentially expressed gene 
profiles characteristic of breast cancers that metastasize to lung, brain and bone. Unfortunately,
although the DT-22 model confirmed the CD44+CD24low+ population has a higher proportion of
tumor initiating cells than CD44+CD24neg (Fig.3B),in further in vivo work thattook over a year,we 
found DT-22 culturerobustly form tumorsthatdo notmetastasizein eithernudemice,Nod SCID or
NodSCID IL2-/- mice,withover3millioncellsinjected.RepeatingassayswithotherDTs would 
take over a year, extending well beyond this review. We added new data showing greater motility 
and invasion in CD44+CD24low+ cells of both DT-22 and MDA-MB-231, and toned down the
emphasison metastatic T-ISC heterogeneity.
 
Thereviewerfeltthe connection between Notch 1 and Sox2 needed strongersupporting evidence. 
 
Response:Webelievedatapresented,asnotedbyotherreviewers,showsthatSOX2, a key mediator 
ofES self-renewal, is a novel transcriptional targetof Notch 1 in these breast cancermodels.An 
extended analysisofNOTCH genesin therevised papershowed NOTCH 1,2 and 4 genesand their
respective ICDs are more highly expressed in CD44+CD24low+, but only N1-ICD transfection 
upregulates Sox2. We show N1-ICD upregulated SOX2 gene and protein expression and binds
directly to the SOX2 promoter using ChIP assays in two model systems. SOX2 knockdown 
abrogated the effect of N1-ICD to enhance sphere formation (an in vitro proxy of self-renewal).
New cell cycle and growth curve data confirm that increased sphere formation by N1-ICD 
transfection and loss thereof following SOX2 knockdown do not merely reflect global effects on 
proliferation and support the notion that Notch1 critically up regulates SOX2, to promote 
CD44+CD24low+ cellself-renewal(Figure 4).
 
 “whynotfocusonthecharacterizationoftheRocheNotchinhibitor,ratherthanDAPT,makingita
morecoherentstudy(movetheRochedatatoFigure6/7from supplement)" 
Response:Perthereviewer’sexcellentsuggestion,wefocusedonthe characterization of the Roche 
Notch inhibitor RO4929097, and moved this data from supplementary to the main figures (See 
Figure 6A-D), and relocated the confirmatory data with the second GSI, DAPT to Supplemental
dataFig.6.
 
Specificpoints:
1) “Moredetailson cellpassages,media utilized should beprovided;in ourown experiencecell
passaging affectsdramaticallyTIC phenotypes”  
Response:Asrequested,weprovideextendedinformationoncellpassagesusedandmediautilized
in the Materials and Methods. In over 25 DTs assayed, growth kinetics and CD44/CD24 surface 
staining have been very stable overextended passages as shown by new stable surface markerdata 
for two DT cultures, DT-22 and DT-25 at passages 3-4 and 9-11 in revised Fig 1B and 
SupplementaryFig2A. Furthermore,intheexperimentwherecellswererepeatedlyrecoveredand
ourtwo phenotypesflow sorted over2-3 weeksin Fig 2B-E andSupplementaryFig3,wetestedthe
unsorted control(notshown).Themarkerdistribution in unsorted cells recovered every 2 days over 
a period of3 wksshowed consistentmarkerexpression in allofthree repeated experimentsforeach 
ofDT-22 and DT-25 and MDA-MB-231.
 
2) “Iwouldalsoasktheauthorstorefertothesetwomanuscripts:
Specificinhibition ofNotch1signalingenhancestheantitumorefficacyofchemotherapyintriple
negativebreastcancerthrough reduction ofcancerstem cells.Qiu M,Peng Q,Jiang I,CarrollC,
HanG,RymerI,LippincottJ,ZachwiejaJ,GajiwalaK,KraynovE,ThibaultS,Stone D,GaoY,EMBO MolecularMedicine  PeerReview ProcessFile- EMM-2013-02558
 
 
© EMBO 7 
Sofia S,Gallo J,LiG,Yang J,LiK,WeiP.CancerLett.2013 Jan 28;328(2):261-70.doi:
10.1016/j.canlet.2012.09.023.Epub 2012 Oct3” 
CharacteristicgenesinluminalsubtypebreasttumorswithCD44+CD24-/low gene expression 
signature.TsunodaY,SakamotoM,SawadaT,SasakiA,YamamotoG,TachikawaT.Oncology.
2011;81(5-6):336-44.doi:10.1159/000334690.Epub 2012 Jan 11” 
Response:Wenowcitedbothreferencesinthereviseddiscussion.
 
Reviewer#2
“CommentsonNovelty/ModelSystem:Thestrengths include use ofpatient-derived dissociated 
breasttumourcellsto complementthecelllinework,in vivo limiting dilution transplantation,and 
mechanisticinsightintotheregulationofthestem cell-like CD24+ population” 
Specificpoints:
1) “Thecurrentpaper reports thatNotch inhibition prevents CD24+ to CD24- conversion but
the outstanding question is can… Notch ligands induce CD24- to CD24+ interconversion.” 
Response: CD24low+ cells showed Notch activation and GSI impaired sphere formation and tumor
growth ofCD24low butnotCD24neg cells.While itisnotfeasible to stimulate the Notch pathway in 
these cultures by addition of Notch ligand, we tested if Notch1 activation by N1-ICD overexpression 
in these populations alter the phenotypes of progeny generated.Wesorted N1-ICD overexpressing 
CD24neg and CD24low+ populations and assayed CD24 expression in their respective progeny 
compared to vectorcontrolsover15 days.New data (Fig8)showsvectorcontrolCD44+CD24neg 
cells yield only like progeny over 15 days as repeatedly observed in the course of this work.
Notably,over-expression ofN1-ICD in CD44+CD24neg cellsaltered theirphenotype,increasing the 
proportion ofCD24low+ cellsgenerated from 0 to 13% (Fig.8A & B)The proportionsofCD24low+ 
cells in the progeny ofCD44+CD24low+ overexpressing N1-ICD was also significantly higher than 
their respective vector controls (Fig. 8C). Increased expression of N1-ICD levels was observed by 
WesternblottinginbothN1-ICD infected CD24neg and CD24low+ sorted populations (Fig,8D).Thus,
Notchactivationappearsnotonlytoincreasetheself-renewal/symmetric division of CD24low+ cells
butalso to convertasmallproportion ofCD24neg to CD24low+ withinthe5-6 population doublings.
Thus,thisdataindicate a potentialconversion ofCD24- to CD24+ when Notch1 is activated.  
 
 
 
 
2) “SeveraltimesitisindicatedthatotherNotchreceptorsarenotinvolvedforwhichweare
shown little evidence and is conflicting with the literature,”
Response:Wenowincludenew data(Fig.4B)showing relativemRNA expression ofNOTCH 1to
4 in the unsorted and sorted populations of MDA-MB-231.Interestingly,NOTCH 1,NOTCH 2,and 
NOTCH 4 expression and their respective ICDs were all increased in the CD44+CD24low+ than 
CD44+CD24neg. Notch1 was investigated further, since N1-ICD alone caused upregulation of Sox2 
whenoverexpressed.
 
3) “Kim etalPNAS2012;109(16):6124-9 papershould becited and theresultsdiscussed 
vis- à-visthe presentfindings”  
Response:Wehavenowcitedthis paper and modified our discussion to incorporate their important 
and relevantfindings.
 
4)  “TheintroductioncitesLevinaetal2008asapaperestablishingthatchemotherapy
selectively enriches for TICs butthis paper relates to lung cancer whereas thekeypaperin breast
cancerisLietalJNCI,2008,and thisshould be cited instead.” 
 
Response:WehavecitedLietal.JNCI,2008insteadofLevinaetal2008,asrequested.
 
5) “Pannutietal2010iscitedasanexampleshowingthatNotchregulatesbreastcancer 
stem cells butciting originalresearch papers rather than reviews would be more informative”
Response:WehavenowexpandedthereviewofNotchinbreastcancerandbreastcancerstemcells
in the discussion and cited original papers.
 EMBO MolecularMedicine  PeerReview ProcessFile- EMM-2013-02558
 
 
© EMBO 8 
6) “Semi-conservative replication is used severaltimes butIam notsure this is the rightterm 
since itrefers to chromosomalreplication and segregation,which is notbeing proposed as the 
mechanism here.Mysuggestionisthatasymmetricdivisionisusedinitsplace asitdescribeswhere 
onedaughtercellretainsa stem cellphenotypeand onedaughtercelldifferentiates”  
Response: We thank the reviewer and have replaced “semi-conservative” with “asymmetric 
division”.
 
Reviewer#3
GeneralRemarks:
 
“Theauthorsaddressan importantquestion:aretheresubsetsoftumor-initiating cells within 
tumors with distinct functional and molecular characteristics? …. This is an important topic in the 
field as cellular heterogeneity is directly related to therapeutic resistance.
However,whiletheauthorsidentifysubpopulationsofbreastcancercellswithdifferentbiological
traits, the in vivo data do not support to label these subpopulations…breast cancer stem cells. .. 
clarity … could be greatly improved ifsome ofthe findings would be put more into a tumor 
heterogeneity/plasticitycontext….Thein vivo data delivered bytheauthorsstronglysuggests
differencesbetween theisolated subsetswith respectto proliferativecapacityand metastasis,butdo 
notconvincinglyrevealsignificantdifferencesin tumorinitiating ability”  
Response:AdditionallimitingdilutiontumorformationdatawiththeDT-22 modelpresented in Fig 
3A,B (revised Fig 4—see point2 below)show statistically significantdifferences in the frequency 
of tumor-initiating cells between the CD24neg and CD24low. Furthermore, new limiting dilution 
sphere analysis ofCD44+CD24neg and subsetsofCD44+CD24low+ cellsin revised Figure 7 (see point
1 below)also providein vitro proxy assaysthat indicateself-renewaldifferencesin these marker-
defined subpopulations in theMDA-MB-231 model.Moreover, further analysis of growth curves
and cell cycle profiles of these subsets with and without GSI, N1-ICD overexpression and Sox2 
knockdown indicate that findings are more likely attributable to differences in a stem-like 
populations than mere differences in proliferation (see point 4 below). Nonetheless we have, as
requested, attempted to situate our data within a context of tumor heterogeneity/plasticity in the 
significantly revised discussion but also retain the notion that present data support both 
heterogeneity and precursor progeny relationships between tumor-initiating subsets within triple-
negativebreastcancers.Wechanged thetitleto removestem cells. 
 
“The authorsidentify the transcription factorSox 2 asa transcriptionaltargetofNotch 1 and an 
effectorofsphere-forming ability, a proxy assay of self renewal. However, for the latter results to be 
convincing,the authorsneed to differentiate between proliferation and self-renewal.More on this in 
the Figure-specific suggestions below”
 
Response:Wethankthereviewerforhighlightingcriticaldataneededtoruleoutsimpledifferences
in proliferation between populations. For response please see Point 6 below.
  
“Thediscussionofthemanuscriptreadsstrangelyoff-topic and should take into account the 
existing literature on NOTCH asa therapeutic targetand,especially,on plasticity and the relevance 
ofCD44 and CD24 ascancerstem cellmarkersforbreastcancer.Works by others describing 
plasticityoriginating in CD24-negativecells(forex.ChafferC.etal.,PNAS,2011,Gupta PB.etal.,
Cell,2011),aswellasCD24-positivecells(Kim J.etal.,PNAS 2012)should bediscussed aswell” 
 
Response:Wehavemodified thediscussion to includegreater focusonNOTCHasa therapeutic
target and regulator of breast cancer stem-like cells and on the emerging data from other groups 
supporting the existence of both heterogeneity (with or without hierarchy) and plasticity within 
tumor initiating cells. 
 
Specificpoints:
1) “Figure1D,1G areredundantwith1E,1H andcanbeomitted.”
Response:WehavemoveddatainpriorFig1DandGtosupplementaldata.
 
2)  “it would be very useful to determine, whether tumor-initiating cells can be further
enriched by comparing mammosphere formation ofFACS sorted CD24+/ESA- vs.CD24+/ESA+ as
wellasCD24+/ALDH+/- ortriplepositivecells,atleastfrom theMDA-MB-231 cellline.Further,EMBO MolecularMedicine  PeerReview ProcessFile- EMM-2013-02558
 
 
© EMBO 9 
to connect these data to the remainder of the manuscript, the authors should at least determine ESA-
expression and ALDH1-activation in CD24+ cellstreated with NOTCH-inhibitors, as done later” 
Response: The analysisof these subpopulationswithinCD44+CD24low+ group revealed additional
levels of heterogeneity within TNBC stem-like cells. As requested, we have sorted the 
CD24low+/ESA+ vs CD24low+/ESA- as well as CD24low+ALDH1+ vs CD24low+ALDH1- from the 
MDA-MB-231 lineand performed limiting dilution mammosphereassays(Seerevised Fig.7A & 
B). The proportion of sphere forming cells in the CD24low+ESA+ subset was modestly but
significantly higherthan in CD24low+ESA-. Sphere initiating cell abundance was also higher in the 
CD24low+ALDH1+cellsthanintheCD24low+ALDH1- subpopulation.GSItreatment decreased the 
proportion ofsphereforming cellsin allCD24low+subpopulations butnotin CD24neg cells.Notably,
CD24low+ALDH1+ cells appeared to be most sensitive to GSI, suggesting heterogeneity in GSI
responsiveness even within the CD24low+ subset.Triple sorting of putative CD24low+ESA+,ALDH1+
populations was not technically feasible hence the relationship between ESA+ and ALDH1+ 
subgroups remains unclear.
 
3) “From Figure4A-C itisclearthattumorlatencyislongerandtumorgrowthisslowerfor
CD24- compared to CD24+ cellssorted from MDA-MB-231 and DT-22 cells… from thesedata,itis
notpossibleto discern differencesin tumorinitiation.Latencyisnotthesame:fortumorinitiation,
the absence of formed tumors must be quantitated in a limited dilution assay.Thisnecessitatesthe
injection of cells into mice in decreasing number, but in Figure 4C, only one dilution is shown … 
quantification ofthenumberoftumor-initiating cells in those populations cannot be provided based 
on thenumberofmice used. …growth and metastasis however differ quite significantly, as shown in 
this figure” 
Response:AdditionallimitingdilutiontumorformationdatawiththeDT-22 model(new Fig 3A,B,
formerly Fig 4) now show not only differences in tumor latency, but also show statistically 
significantdifferences in the frequency oftumor-initiating cells between the CD24neg and CD24low. 
The tumor-initiating frequency (Figure 3B) calculated with L-Calcsoftwareshow tumor-initiating 
cellsin 1/44,936 CD24neg   compared to 1 in 72 CD24low+. With MDA-MB-231 at100 cellsinjected,
both populationswerequitetumorigenic.In vivo quantitation offrequency oftumor-initiating cells 
from 10 MDA-MB-231 cell injections would take 9-12 months and we hope the reviewers will
agreethatthissignificantdelay in publication isnotwarranted given thestrength and importanceof
the work as a whole, the significant difference observed between the two populations sorted from 
the primary dissociated DT-22 modeland new limiting dilution sphere analysis of CD44+CD24neg 
and subsetsofCD44+CD24low+ cells in revised Figure 7 (see point1 below) thatprovide in vitro 
proxy assaysthatindicateself-renewaldifferences in these MDA-MB-231 subpopulations.
 
4) “Figure4D.MDA-MB-231 cellsmetastasize spontaneously to many organs,including the 
lung.., it is puzzling that here, no lung metastasis can be detected. It is also known that MDA-MB-
231 cellscontain subpopulationswith differentmetastasispatterns.Still,given that,separated into 
CD24- and CD24+ cells, all subpopulations contained within MDA-MB-231 cells where divided 
into two populations and then injected, one could have expected to observe at least one of these 
populationsto effectivelycolonizethelungs,asMDA-MB-231 cellshavebeen widelyreported,and 
ashasbeen theexperienceofthereviewer” 
Response:Theluciferasetaggedlineusedinthisworkwasobtainedfrom theMassaguelabandhas
been compared with theirmorehighly metastaticvariants.Itisworth pointing outthat whileovert
lung metatstasis were not detected by IVIS, micrometastasis in lung tissue were readily detected 
after orthotopic injection ofCD44+CD24low+ but not in animals injected with CD44+CD24low+(see 
discussion).
 
5) “Anotherinterestingissuetheauthors leave un-explored isthe mechanism underlying the 
differentialmetastaticabilitiesoftheCD24- vs.CD24+ cells.To thisinstant,itwould be helpfulto 
perform in vitro Boyden Chamber migration assays to determine whether they display different
migratory ability…….(and)  to test whether inhibition of NOTCH signaling has an impact on 
migrationaswellasself-renewal” 
 
Response: As requested, we tested real-time migration and invasion potential of the CD24- vs
CD24+cellsbyXcelligencereal timeanalysis with and withoutGSI(Fig.6E and Supplementary 
Fig S6G).  CD24+ cells showed greater transwell migration and greater invasive ability than theEMBO MolecularMedicine  PeerReview ProcessFile- EMM-2013-02558
 
 
© EMBO 10
CD24- cells. Notch inhibition significantly attenuated the ability of CD24+ cells to migrate and 
invade matrigelwhile the CD24neg wereunaffected.
 
 
6) “The inhibitory effects of NOTCH-inhibition and SOX2-knockdown on mammosphere 
formation would be much more convincing if … the authors would provide growth curves in 2D 
culturesto … differentiate between generalanti-proliferative/cytotoxiceffectsand specificeffectson 
mammosphereformation.”
 
Response:Assuggested,wenow show thatcellcycleprofileswerenotchangedinanycellgroup
after 48 hours of GSI treatment (Fig. 6F and supplemental Fig S6H) and growth curves in 2D 
cultureswere notaffected by GSIoverseveraldaysin any ofthe sorted populations(Supplementary 
Fig S6 I-J). Moreover, cell cycle profiles and growth curves were unchanged by either N1-ICD-
transfection or SOX2-knockdown (Fig. 5I & J). Thus, the effects of Notch inhibitors, N1-ICD 
overexpression and SOX2knockdown on sphereformation werenotmerely attributableto effectson 
cellproliferation and supportspecific effectson sphere forming cells. 
 
 
Welookforwardtoyourresponseandthank you foryourtimeand consideration.
 
 
 
 
2nd EditorialDecision 08 July 2013
 
ThankyouforthesubmissionofyourrevisedmanuscripttoEMBO MolecularMedicine.Wehave
now received theenclosed reportsfrom therefereesthatwereasked to re-assessit. As you will see 
the reviewers are now globally supportive and I am pleased to inform you that we will be able to 
acceptyourmanuscriptpending the following finalamendments: 
 
1)Thequality ofthecurrentfigureimagesand textistoo low (they both appearrather
blocky/blurry).Pleaseprovidehigherresolution versions,and check to makesurethattext/line-art
remains clear even when zooming in (which is notcurrently the case).You may find thatsaving the 
images as EPS or PDF will better preserve the text and line-artresolution.Ifthisdoesnothelp,you 
mayneedtoremakethefiguresinaqualityvectorgraphicsprogram likeIllustratororthefree
opensource,alternativeInkscape.
 
 
2)Reviewer3 notesthattheerrorbarsaremissing from allof the new in vitro growth curves and 
should thus be added.
 
Pleasesubmityourrevisedmanuscriptwithintwoweeks.Needlesstosay,thesooneryousendus
the revised, final version, the sooner I will be able to accept it for publication.
 
***** Reviewer's comments *****
 
Referee#1(CommentsonNovelty/ModelSystem): 
 
remain somewhatconcerned by the pointmade around increased metastatic potentialof 
cd44+/cd24low cells,thisbeing only proven in MDA231 cells. 
 
 
Referee#2(CommentsonNovelty/ModelSystem):
 
ThetechnicalqualityhasimprovedintherevisedMSanditremainsanovelfindingthathas
potentialclinicalimpact.
 
Referee#2(Remarks):
 EMBO MolecularMedicine  PeerReview ProcessFile- EMM-2013-02558
 
 
© EMBO 11
TheauthorshaverespondedadequatelytomycommentsandotherreviewersandtheMSisnow 
markedlyimproved from itsfirstiteration and highly suitable forpublication. 
 
 
Referee#3(Remarks):
 
Theauthorshaverespondedtoallofthepointsraisedbythereviewersandaddressedallthe
important ones very carefully. At the same time, they have taken care tostrengthen the main 
messagesofthemanuscript,whichhasbeensubstantiallyimprovedinclarityandimpact.
 
Asaminorpointtobeaddressed:errorbarsaremissingfrom allofthenewlydoneinvitrogrowth
curvesand should be added.
 
 
 
2nd Revision - authors'response 15 July 2013
 
 
Wearesubmittingarevisedfinalversionofourmanuscriptentitled“Triplenegativebreastcancer
initiating cell subsets differ in functional and molecular characteristics and in γ-secretase 
inhibitor drug responses”.
We now provide higherresolution PDF figuresand show errorbarsin the new in vitro growth 
curvesassuggested by reviewer3.
 
 
 
 
 
 
 
