# Supplementary material for: Triple negative breast cancer initiating cell subsets differ in functional and molecular characteristics and in γ-secretase inhibitor drug responses
Source: EMBO Mol Med. 2013 Aug 27;5(10):1502–22. doi: 10.1002/emmm.201302558 (PMC3799576; doi:10.1002/emmm.201302558)
Supplement: Supplementary file 5 [file emmm0005-1502-SD5.xlsx]

## Sheet: MDAMB231 GSA genescores.txt
Bone Metastasis up
	Gene	Score
1	SOX4	3.739
2	IL11	1.838
3	KHDRBS3	1.543
4	MMP1	1.512
5	HIST1H2AC	1.326
6	NCF2	1.123
7	CXCR4	0.993
8	SOCS2	0.919
9	ST3GAL6	0.88
10	AOX1	0.875
11	SLC4A7	0.785
12	LRRC20	0.784
13	ADAMTS1	0.778
14	DDX10	0.659
15	GTSE1	0.655
16	MITF	0.622
17	FGF5	0.577
18	SPAST	0.402
19	FARSA	0.284
20	IL15	0.225
21	MRPS18B	0.145
22	FHL1	0.126
23	NAP1L3	0.117
24	CRADD	0.11
25	PFN2	0.023
26	SOS1	0.003
27	RMND5A	0
28	SRGN	-0.001
29	TNKS	-0.034
30	TRMT1	-0.056
31	FYN	-0.094
32	HIST1H2BH	-0.121
33	MCAM	-0.124
34	SIX2	-0.137
35	NEDD4L	-0.175
36	SPP1	-0.211
37	PTK7	-0.221
38	FN1	-0.259
39	CTGF	-0.303
40	FST	-0.352
41	HFE	-0.417
42	DUSP1	-0.443
43	ARHGEF10	-0.536
Lung Metastasis up
	Gene	Score
1	KYNU	2.488
2	PTGS2	1.912
3	TNC	1.567
4	MMP1	1.512
5	MAN1A1	0.609
6	FSCN1	0.596
7	KRT81	0.495
8	CXCL1	0.402
9	LTBP1	0.384
10	ANGPTL4	0.239
11	ID1	-0.101
12	EREG	-0.401
13	VCAM1	-2.029
Brain Metastasis up
	Gene	Score
1	PTGS2	1.912
2	MMP1	1.512
3	CSF3	0.724
4	COL13A1	0.699
5	B4GALT6	0.541
6	LTBP1	0.384
7	ANGPTL4	0.239
8	SEPP1	0.153
9	PLOD2	-0.013
10	PELI1	-0.234
11	LAMA4	-0.391
12	HBEGF	-0.577
NOS TFs
	Gene	Score
1	SOX2	1.309
2	TBL1XR1	0.622
3	COMMD3	0.617
4	POLR3G	0.617
5	NANOG	0.562
6	NFE2L3	0.52
7	HMG20A	0.414
8	FOXO1	0.404
9	IFI16	0.372
10	PRDM14	0.332
11	ZIC2	0.285
12	MSC	0.278
13	ARID1B	0.269
14	TAL1	0.17
15	TAF12	0.169
16	ZIC3	0.141
17	HESX1	0.133
18	ZFP36L1	0.114
19	MLLT10	0.075
20	TCF20	0.071
21	REST	0.062
22	MYST3	0.007
23	MED12	-0.016
24	JARID2	-0.054
25	STAT3	-0.147
26	POU5F1	-0.149
27	IRX2	-0.152
28	HHEX	-0.156
29	EOMES	-0.181
30	ZIC1	-0.183
31	TCF7L1	-0.222
32	PHF8	-0.249
33	TLE3	-0.279
34	SALL1	-0.296
35	ZEB2	-0.319
36	KLF5	-0.47
37	PHF17	-0.699
NOS targets
	Gene	Score
1	DPYSL3	2.479
2	GJA1	1.976
3	TNC	1.567
4	HAS2	1.447
5	SOX2	1.309
6	DUSP6	1.091
7	ICMT	1.034
8	HN1	0.951
9	PFTK1	0.949
10	DTNA	0.927
11	TOP2A	0.829
12	BUB1B	0.81
13	JUP	0.749
14	FBXW11	0.71
15	SPRED1	0.692
16	BUB3	0.689
17	FRAT2	0.669
18	LRRN1	0.659
19	TBL1XR1	0.622
20	COMMD3	0.617
21	POLR3G	0.617
22	PRR11	0.591
23	TIMM23	0.579
24	NANOG	0.562
25	LEFTY2	0.536
26	NFE2L3	0.52
27	KLHL5	0.507
28	CA2	0.499
29	RAB5A	0.485
30	H2AFJ	0.446
31	DUSP12	0.414
32	HMG20A	0.414
33	PCTK2	0.409
34	FOXO1	0.404
35	TRIM22	0.4
36	IFI16	0.372
37	PRDM14	0.332
38	GNPTAB	0.31
39	SNRPN	0.308
40	CDC14B	0.294
41	ZIC2	0.285
42	PRKCDBP	0.283
43	MSC	0.278
44	NEBL	0.27
45	ARID1B	0.269
46	FZD10	0.264
47	LINGO1	0.259
48	RAD54B	0.258
49	PRPF38A	0.249
50	GNG10	0.247
51	COMMD7	0.236
52	TNRC6A	0.226
53	SFRP1	0.223
54	ATP6V1G1	0.221
55	WDR36	0.213
56	KIF15	0.21
57	LRFN3	0.2
58	TAL1	0.17
59	TAF12	0.169
60	FGFR1	0.164
61	LARGE	0.162
62	KDR	0.155
63	TDGF1	0.146
64	PARG	0.146
65	ZIC3	0.141
66	RIC8B	0.139
67	HESX1	0.133
68	KIAA1143	0.131
69	SPAG9	0.125
70	BMP7	0.124
71	ZFP36L1	0.114
72	CPT1A	0.1
73	MLLT10	0.075
74	TCF20	0.071
75	TSC22D1	0.064
76	OBSL1	0.062
77	REST	0.062
78	NAALAD2	0.052
79	CDC7	0.045
80	RASGRF2	0.032
81	UBR5	0.028
82	FUS	0.02
83	PTPN2	0.014
84	CCDC94	0.011
85	THBS2	0.011
86	MYST3	0.007
87	EPHA1	0.004
88	FGFR2	-0.004
89	SET	-0.013
90	PPP2R1B	-0.016
91	MED12	-0.016
92	CACNA2D1	-0.018
93	SGMS1	-0.023
94	UBE2D3	-0.03
95	ORC1L	-0.035
96	SULF1	-0.043
97	FEZ1	-0.048
98	CAPZA2	-0.051
99	PPAP2A	-0.052
100	JARID2	-0.054
101	FGF2	-0.059
102	PPP2R3A	-0.076
103	LRAT	-0.087
104	CA4	-0.094
105	B3GALT4	-0.103
106	UFM1	-0.11
107	SKIL	-0.114
108	MGEA5	-0.131
109	USP7	-0.141
110	STAT3	-0.147
111	POU5F1	-0.149
112	IRX2	-0.152
113	HHEX	-0.156
114	KCNN2	-0.157
115	ENPP2	-0.169
116	ATPBD4	-0.174
117	VPS52	-0.176
118	SFRP2	-0.18
119	EOMES	-0.181
120	ZIC1	-0.183
121	URM1	-0.184
122	PIPOX	-0.187
123	GRHL2	-0.195
124	GTPBP3	-0.199
125	BAMBI	-0.2
126	SFRS4	-0.204
127	USP44	-0.211
128	RBM22	-0.211
129	DPPA4	-0.215
130	DHDDS	-0.215
131	TCF7L1	-0.222
132	SMARCAD1	-0.225
133	RPS18	-0.228
134	SFRS18	-0.237
135	ATAD2	-0.241
136	PHF8	-0.249
137	OLFML3	-0.261
138	SLC44A1	-0.266
139	RPS3A	-0.277
140	TLE3	-0.279
141	CDYL	-0.295
142	SALL1	-0.296
143	PDCL	-0.299
144	CTGF	-0.303
145	MTM1	-0.31
146	ZEB2	-0.319
147	TALDO1	-0.35
148	JMJD1A	-0.352
149	MAN2C1	-0.361
150	DPYSL2	-0.381
151	LAMA4	-0.391
152	ANKRD1	-0.439
153	KLF5	-0.47
154	EXOSC9	-0.49
155	ADD3	-0.498
156	ROR1	-0.505
157	NUCKS1	-0.632
158	DHRS3	-0.64
159	AASDH	-0.642
160	RNF24	-0.666
161	LHPP	-0.698
162	PHF17	-0.699
163	RIF1	-0.799
164	CABLES1	-0.851
165	IER5L	-0.862
166	TRIM24	-0.936
167	DKK1	-1.028
168	COL12A1	-1.033
NOTCH targets
	Gene	Score
1	TNC	1.567
2	JAG1	1.5
3	HEY1	1.026
4	HES2	0.684
5	HES3	0.381
6	HES6	0.207
7	HES7	0.188
8	CDKN1A	0.178
9	DTX2	0.135
10	NOTCH3	0.049
11	HEYL	0.007
12	HEY2	-0.042
13	MAML1	-0.213
14	DLL1	-0.265
15	HES1	-0.966
16	HES4	-1.054
17	MFNG	-1.362

## Sheet: DT22 GSA genescores
Lung Metastasis up
	Gene	Score
1	MMP1	0.789
2	ANGPTL4	0.718
3	VCAM1	0.433
4	EREG	0.214
5	LTBP1	0.206
6	KYNU	0.158
7	TNC	0.071
8	MAN1A1	0.018
9	KRT81	-0.005
10	CXCL1	-0.081
11	FSCN1	-0.186
12	ID1	-0.355
13	PTGS2	-0.498
Brain Metastasis up
	Gene	Score
1	MMP1	0.789
2	LAMA4	0.748
3	ANGPTL4	0.718
4	COL13A1	0.549
5	PLOD2	0.547
6	PELI1	0.356
7	LTBP1	0.206
8	SEPP1	0.204
9	B4GALT6	0.138
10	CSF3	-0.149
11	HBEGF	-0.188
12	PTGS2	-0.498
NOS TFs
	Gene	Score
1	SOX2	0.809
2	COMMD3	0.682
3	NFE2L3	0.561
4	ARID1B	0.462
5	ZEB2	0.442
6	TCF20	0.36
7	MLLT10	0.231
8	SALL1	0.193
9	EOMES	0.171
10	TAF12	0.17
11	STAT3	0.16
12	POU5F1	0.156
13	ZIC1	0.113
14	TAL1	0.109
15	POLR3G	0.049
16	JARID2	0.024
17	PHF17	0.015
18	PHF8	0.007
19	NANOG	0.007
20	ZIC3	0.004
21	IFI16	-0.002
22	MSC	-0.005
23	ZIC2	-0.009
24	FOXO1	-0.013
25	PRDM14	-0.023
26	HHEX	-0.041
27	IRX2	-0.056
28	HMG20A	-0.082
29	REST	-0.086
30	ZFP36L1	-0.086
31	TBL1XR1	-0.087
32	TCF7L1	-0.105
33	HESX1	-0.161
34	TLE3	-0.165
35	MYST3	-0.399
36	MED12	-0.485
37	KLF5	-0.528
NOS targets
	Gene	Score
1	BMP7	1.23
2	SULF1	0.981
3	DHRS3	0.904
4	SOX2	0.809
5	LAMA4	0.748
6	SLC44A1	0.738
7	COMMD3	0.682
8	ADD3	0.613
9	PPAP2A	0.579
10	NFE2L3	0.561
11	FGFR1	0.55
12	FGF2	0.512
13	DUSP6	0.466
14	ARID1B	0.462
15	LRAT	0.458
16	TALDO1	0.447
17	ZEB2	0.442
18	ENPP2	0.432
19	COMMD7	0.432
20	PRR11	0.429
21	RBM22	0.418
22	CDC14B	0.414
23	FRAT2	0.37
24	RAD54B	0.363
25	TCF20	0.36
26	CABLES1	0.35
27	DHDDS	0.341
28	GJA1	0.332
29	TNRC6A	0.327
30	DPYSL3	0.324
31	RAB5A	0.314
32	LHPP	0.271
33	OBSL1	0.249
34	MLLT10	0.231
35	KLHL5	0.228
36	PRKCDBP	0.225
37	CDYL	0.221
38	SMARCAD1	0.219
39	PARG	0.21
40	H2AFJ	0.203
41	ROR1	0.202
42	SPRED1	0.196
43	SALL1	0.193
44	BAMBI	0.179
45	LRFN3	0.178
46	EPHA1	0.177
47	KCNN2	0.176
48	GTPBP3	0.175
49	AASDH	0.173
50	EOMES	0.171
51	TAF12	0.17
52	LEFTY2	0.16
53	STAT3	0.16
54	CA4	0.159
55	POU5F1	0.156
56	HN1	0.151
57	UBE2D3	0.15
58	HAS2	0.145
59	SFRP1	0.142
60	ATP6V1G1	0.134
61	ATAD2	0.122
62	LRRN1	0.122
63	TOP2A	0.119
64	ZIC1	0.113
65	FGFR2	0.112
66	TAL1	0.109
67	BUB1B	0.09
68	NUCKS1	0.09
69	WDR36	0.087
70	KIF15	0.08
71	SFRS4	0.079
72	MTM1	0.076
73	PRPF38A	0.074
74	TNC	0.071
75	KIAA1143	0.07
76	JMJD1A	0.051
77	POLR3G	0.049
78	ANKRD1	0.045
79	PPP2R1B	0.045
80	GNPTAB	0.043
81	DTNA	0.029
82	JARID2	0.024
83	ORC1L	0.021
84	DPPA4	0.02
85	MGEA5	0.02
86	USP44	0.019
87	SNRPN	0.018
88	DUSP12	0.015
89	PHF17	0.015
90	URM1	0.013
91	PDCL	0.009
92	PHF8	0.007
93	NANOG	0.007
94	ZIC3	0.004
95	IFI16	-0.002
96	VPS52	-0.004
97	MSC	-0.005
98	DKK1	-0.005
99	MAN2C1	-0.006
100	TIMM23	-0.006
101	TSC22D1	-0.008
102	ZIC2	-0.009
103	FOXO1	-0.013
104	PCTK2	-0.014
105	PIPOX	-0.019
106	SET	-0.019
107	CPT1A	-0.023
108	PRDM14	-0.023
109	FEZ1	-0.025
110	BUB3	-0.031
111	LINGO1	-0.033
112	HHEX	-0.041
113	RIC8B	-0.051
114	DPYSL2	-0.051
115	IRX2	-0.056
116	RIF1	-0.057
117	PTPN2	-0.061
118	FUS	-0.063
119	SPAG9	-0.068
120	CAPZA2	-0.07
121	GNG10	-0.071
122	HMG20A	-0.082
123	REST	-0.086
124	ZFP36L1	-0.086
125	TBL1XR1	-0.087
126	UFM1	-0.088
127	UBR5	-0.088
128	OLFML3	-0.102
129	TCF7L1	-0.105
130	USP7	-0.107
131	CDC7	-0.117
132	RPS3A	-0.127
133	EXOSC9	-0.134
134	CCDC94	-0.142
135	CTGF	-0.15
136	HESX1	-0.161
137	TLE3	-0.165
138	TRIM22	-0.172
139	CACNA2D1	-0.173
140	GRHL2	-0.178
141	RASGRF2	-0.193
142	B3GALT4	-0.196
143	SGMS1	-0.202
144	SFRS18	-0.203
145	NEBL	-0.212
146	TDGF1	-0.234
147	ATPBD4	-0.235
148	FBXW11	-0.275
149	SFRP2	-0.286
150	PFTK1	-0.314
151	JUP	-0.319
152	THBS2	-0.319
153	FZD10	-0.347
154	SKIL	-0.351
155	COL12A1	-0.354
156	NAALAD2	-0.363
157	ICMT	-0.377
158	LARGE	-0.386
159	MYST3	-0.399
160	IER5L	-0.427
161	RPS18	-0.435
162	MED12	-0.485
163	RNF24	-0.49
164	KLF5	-0.528
165	TRIM24	-0.528
166	KDR	-0.644
167	PPP2R3A	-0.666
168	CA2	-0.689
